# Supplementary material for: Severe Acute Respiratory Syndrome and Particulate Matter Exposure: A Systematic Review
Source: Life (Basel). 2023 Feb 15;13(2):538. doi: 10.3390/life13020538 (PMC9962044; doi:10.3390/life13020538)
Supplement: Supplementary file 1 [file life-13-00538-s001.zip]

Archive with 1 entries (1 files):
- life-2188539-supplementary.pdf
